# Supplementary material for: Correction: Correction: Effects of the combination of biochar and organic fertilizer on soil properties and agronomic attributes of soybean (Glycine max L.)
Source: PLoS One. 2025 Nov 10;20(11):e0336585. doi: 10.1371/journal.pone.0336585 (PMC12599938; doi:10.1371/journal.pone.0336585)
Supplement: S1 Data — (XLSX) [file pone.0336585.s001.xlsx]

## Sheet: Soil properties
Treatments	Replication	Soil pH (1:5 soil:water)	Organic matter (%)	EC (mS/cm)	100 DAA
					P(mg/kg)	K(mg/kg)	Ca(mg/kg)	Mg(mg/kg)	Fe (mg/kg)	Mn (mg/kg)	Cu(mg/kg)	Zn(mg/kg)	Na(mg/kg)
CK	1	4.97	3.581	0.057	376.66	98.68	826.31	77.25	169.81	1.6	0.55	5.6	30.43
CK	2	4.96	3.255	0.055	488.61	84.81	839.31	63.4	161.1	1.38	0.53	3.95	38.2
CK	3	4.88	3.542	0.045	541.88	118.21	873.48	74.79	212.16	4.64	1.52	4.66	36.89
B35F70	1	5.81	4.62	0.084	680.29	271.59	1170.47	154.14	199.29	5.43	0.99	5.85	88.49
B35F70	2	5.63	5.243	0.085	700.61	178.02	1153.74	141.86	215.95	4.35	1.02	8.48	77.19
B35F70	3	5.88	4.507	0.067	934.73	238.49	1393.93	176.57	243.18	4.83	1.13	7.99	100.59
B35F105	1	5.71	5.478	0.081	977.88	284.54	1265.86	142.63	249.27	5.6	0.93	7.94	60.31
B35F105	2	5.41	6.058	0.072	411.32	321.27	899.49	156.69	243.92	9.46	0.99	11.88	66.84
B35F105	3	5.74	5.431	0.084	954.45	315.35	1294.62	150.69	245.02	5.8	0.98	7.79	74.12
B35F140	1	5.76	4.934	0.092	691.11	352.78	1298.35	148.46	177.68	4.45	0.79	7.79	68.39
B35F140	2	5.73	2.203	0.088	637.88	324.28	1151.75	144.66	170.93	3.66	0.61	11.41	67.62
B35F140	3	5.72	2.972	0.104	654.75	271.56	1096.93	131.99	163.33	8.18	2.34	8.84	80.43
B70F70	1	5.3	4.272	0.081	236.6	225.29	595.78	124.04	172.87	5.4	1.72	7.99	115.86
B70F70	2	5.57	5.44	0.083	746.91	263.09	1199.98	153.33	203.65	3.84	2.12	8.15	116.76
B70F70	3	6.05	4.738	0.096	902.43	296.68	1517.84	201.91	287.89	9.53	1.97	8.91	97.41
B70F105	1	5.35	4.006	0.085	338.93	272.99	722.12	121.19	204.72	5.76	2.12	8.98	61.09
B70F105	2	5.53	5.941	0.106	516.08	339.74	994.76	161.98	193.39	9.47	1.67	9.47	80.49
B70F105	3	5.27	5.127	0.113	341.85	303.58	806.65	136.78	203.08	9.89	1.85	8.4	99.01
B70F140	1	5.56	5.067	0.07	588.29	315.17	1005.88	135.31	175.08	2.69	1.26	6.54	81.76
B70F140	2	5.75	6.979	0.093	391.42	217.25	970.41	147.11	156.22	0.11	1.07	4.75	87.3
B70F140	3	5.99	4.848	0.08	905.33	280.36	1453.12	163.07	209.76	3.96	1.52	7.12	66.37

## Sheet: Means for Graphs
Treatment	Soil pH (Means)	Available P (Means)	Seed Weight (Means)	Total Soil Bacteria (Means)
CK	4.94	469.05	5.37	6.70596
B35F70	5.77	771.88	9.01	7.29188
B35F105	5.62	781.22	8.26	7.373
B35F140	5.74	661.25	10.77	7.44021
B70F70	5.64	628.65	6.62	7.16651
B70F105	5.38	398.95	9.44	7.27998
B70F140	5.77	628.35	9.91	7.32775
Treatment	Available K (Means)	Total Soil Bacteria (Means)	Treatment	Available Na (Means)	EC (Means)
CK	100.57	6.70596	CK	35.17	0.06
B35F70	229.37	7.29188	B35F70	88.76	0.08
B35F105	307.07	7.373	B35F105	67.09	0.08
B35F140	316.21	7.44021	B35F140	72.15	0.1
B70F70	261.69	7.16651	B70F70	110.01	0.09
B70F105	305.44	7.27998	B70F105	80.19	0.1
B70F140	270.93	7.32775	B70F140	78.43	0.08

## Sheet: Total Soil Bacteria
					Bacterium
					replication 1			Original	replication 2			Original	replication 3			Original
					200 ul	100 ul	1000 ul	1g	200 ul	100 ul	1000 ul	1g	200 ul	100 ul	1000 ul	1g
			1	CKO	144	72	720	7200000	102	51	510	5100000	142	71	710	7100000
			2	CKP	78	39	390	3900000	117	58.5	585	5850000	115	57.5	575	5750000
			3	B35F70	484	242	2420	24200000	407	203.5	2035	20350000	305	152.5	1525	15250000
			4	B35F105	420	210	2100	21000000	479	239.5	2395	23950000	523	261.5	2615	26150000
			5	B35F140	530	265	2650	26500000	557	278.5	2785	27850000	567	283.5	2835	28350000
			6	B70F70	326	163	1630	16300000	240	120	1200	12000000	323	161.5	1615	16150000
			7	B70F105	445	222.5	2225	22250000	369	184.5	1845	18450000	337	168.5	1685	16850000
			8	B70F140	439	219.5	2195	21950000	459	229.5	2295	22950000	382	191	1910	19100000
		Tukey
		a	1	CKO	7200000	5100000	7100000	6.46667e+06	6.46667e+06	1.18462e+06
		a	2	CK	3900000	5850000	5750000	5.16667e+06	5.16667e+06	1.0981e+06
		bc	3	B35F70	24200000	20350000	15250000	1.99333e+07	1.99333e+07	4.48952e+06
		cd	4	B35F105	21000000	23950000	26150000	23700000	23700000	2.58409e+06
		d	5	B35F140	26500000	27850000	28350000	2.75667e+07	2.75667e+07	956992
		b	6	B70F70	16300000	12000000	16150000	1.48167e+07	1.48167e+07	2.44046e+06
		bc	7	B70F105	22250000	18450000	16850000	1.91833e+07	1.91833e+07	2.77369e+06
		bcd	8	B70F140	21950000	22950000	19100000	2.13333e+07	2.13333e+07	1.99771e+06
					6.85733	6.70757	6.85126	6.80539	0.0847663
				CK	6.59106	6.76716	6.75967	6.70596	0.0995751
				B35F70	7.38382	7.30856	7.18327	7.29188	0.101308
				B35F105	7.32222	7.37931	7.41747	7.373	0.0479384
				B35F140	7.42325	7.44483	7.45255	7.44021	0.0151894
				B70F70	7.21219	7.07918	7.20817	7.16651	0.0756588
				B70F105	7.34733	7.266	7.2266	7.27998	0.061567
				B70F140	7.34143	7.36078	7.28103	7.32775	0.0415985
					3900000	5850000	5750000
					24200000	20350000	15250000
					21000000	23950000	26150000
					26500000	27850000	28350000
					16300000	12000000	16150000
					22250000	18450000	16850000
					21950000	22950000	19100000

## Sheet: Yield Components
Treatments	Replication	Pods Number		Average	Pod weight /plant (g)		Average	Number of soybeans/plant		Average	Weight of soybeans/plant (g)		Average	Root Nodules
		Plant 1	Plant 2		Plant 1	Plant 2		Plant 1	Plant 2		Plant 1	Plant 2
CK	1	10	9	9.5	6.63	5.68	6.155	21	18	19.5	4.49	3.834	4.162	0
CK	2	17	11	14	11.29	7.44	9.365	31	25	28	7.7	4.97	6.335	11
CK	3	9	11	10	7.65	8.25	7.95	21	22	21.5	5.379	5.852	5.6155	0
B35F70	1	24	17	20.5	17.5	11.93	14.715	48	34	41	11.107	7.45	9.2785	16
B35F70	2	15	15	15	11.66	12.66	12.16	35	40	37.5	7.83	8.15	7.99	5
B35F70	3	16	18	17	14.773	13.846	14.3095	34	37	35.5	10.091	9.425	9.758	7
B35F105	1	18	17	17.5	14.27	16.36	15.315	38	32	35	9.077	10.962	10.0195	0
B35F105	2	23	13	18	17.46	10.64	14.05	50	30	40	11.49	6.99	9.24	4
B35F105	3	20	15	17.5	14.01	10.44	12.225	37	30	33.5	8.72	6.347	7.5335	5
B35F140	1	25	24	24.5	18.5	15.32	16.91	53	49	51	11.156	9.378	10.267	19
B35F140	2	20	19	19.5	19.01	15.99	17.5	33	40	36.5	12.39	10.58	11.485	0
B35F140	3	27	22	24.5	18.404	14.96	16.682	53	42	47.5	11.226	9.854	10.54	0
B70F70	1	15	16	15.5	10.64	12.59	11.615	35	34	34.5	6.83	7.698	7.264	5
B70F70	2	14	15	14.5	10.27	10.47	10.37	31	36	33.5	6.71	6.891	6.8005	4
B70F70	3	12	15	13.5	7.195	10.954	9.0745	24	30	27	4.21	7.367	5.7885	0
B70F105	1	23	18	20.5	16.21	11.68	13.945	45	34	39.5	10.546	7.377	8.9615	1
B70F105	2	21	19	20	16.47	16.46	16.465	38	39	38.5	10.913	10.873	10.893	7
B70F105	3	21	16	18.5	14.171	12.318	13.2445	40	36	38	8.906	8.039	8.4725	4
B70F140	1	18	23	20.5	14.24	15.94	15.09	37	43	40	9.217	10.056	9.6365	13
B70F140	2	19	25	22	15.39	17.26	16.325	40	49	44.5	9.75	10.915	10.3325	2
B70F140	3	19	21	20	16.071	14.032	15.0515	39	34	36.5	10.581	8.948	9.7645	0

## Sheet: SPAD 4 WAS
Treatments	Replication	SPAD value- 4 WAS			AVERAGE	SPAD value- 4 WAS			AVERAGE	SPAD (A1 + A2)	SPAD (A1 + A2)/2
		Leaf 1	Leaf 2	Leaf 3		Leaf 1	Leaf 2	Leaf 3
CK	1	20.7	21.8	21.3	21.2667	24.7	26.1	26.2	25.6667	46.9333	23.4667
CK	2	26.2	26.6	25	25.9333	27.5	26.8	25	26.4333	52.3667	26.1833
CK	3	27.4	29.3	28.3	28.3333	25	24.5	23.3	24.2667	52.6	26.3
B35F70	1	33.4	28.6	29.2	30.4	28.8	29.2	28.8	28.9333	59.3333	29.6667
B35F70	2	28.1	27.6	29.2	28.3	24.4	25.1	24	24.5	52.8	26.4
B35F70	3	27.8	26.5	25.5	26.6	29.3	31.9	31	30.7333	57.3333	28.6667
B35F105	1	26.8	27	27.1	26.9667	28.7	29.6	27.3	28.5333	55.5	27.75
B35F105	2	27.1	27	26.4	26.8333	30.5	29.2	29.7	29.8	56.6333	28.3167
B35F105	3	28.9	33.1	28.5	30.1667	28.9	28.1	27.5	28.1667	58.3333	29.1667
B35F140	1	29	29.9	31.4	30.1	30.3	30	29.8	30.0333	60.1333	30.0667
B35F140	2	28.5	26.4	26.6	27.1667	29.6	29.5	28.2	29.1	56.2667	28.1333
B35F140	3	29.6	31.5	29.8	30.3	31	30	29.7	30.2333	60.5333	30.2667
B70F70	1	26.8	27.3	26.5	26.8667	28.5	26.8	27.9	27.7333	54.6	27.3
B70F70	2	23.5	26.8	24.8	25.0333	25.2	26.5	24.8	25.5	50.5333	25.2667
B70F70	3	25.8	25.3	24.3	25.1333	28.1	27	28.8	27.9667	53.1	26.55
B70F105	1	30.1	32.2	30.4	30.9	29.3	29.1	29	29.1333	60.0333	30.0167
B70F105	2	29.1	28.5	27.4	28.3333	28.4	28.1	28.8	28.4333	56.7667	28.3833
B70F105	3	26.2	27.1	27.9	27.0667	28.5	28.2	28.5	28.4	55.4667	27.7333
B70F140	1	31.3	30.2	29.9	30.4667	31.2	28.1	29	29.4333	59.9	29.95
B70F140	2	30.2	31.3	29.3	30.2667	28.1	28.6	28.6	28.4333	58.7	29.35
B70F140	3	32.3	30.5	32.9	31.9	28.7	30.3	30.6	29.8667	61.7667	30.8833

## Sheet: SPAD 5 WAS
Treatments	Replication	SPAD value- 5 WAS			AVERAGE	SPAD value- 5 WAS			AVERAGE	SPAD (A1 + A2)	SPAD (A1 + A2)/2
		Leaf 1	Leaf 2	Leaf 3		Leaf 1	Leaf 2	Leaf 3
CK	1	26.7	28	26.8	27.1667	28.6	29.7	27.3	28.5333	55.7	27.85
CK	2	27.7	28.6	27	27.7667	26	26.2	26.2	26.1333	53.9	26.95
CK	3	30.7	31.7	30.1	30.8333	29.8	27	26.1	27.6333	58.4667	29.2333
B35F70	1	37.2	37.3	32.9	35.8	37.3	36.9	36.3	36.8333	72.6333	36.3167
B35F70	2	33.6	32.5	32.8	32.9667	32.2	32.3	30.4	31.6333	64.6	32.3
B35F70	3	34.7	38.9	35.2	36.2667	30.9	30.9	30.9	30.9	67.1667	33.5833
B35F105	1	36.4	38.1	36.8	37.1	36.5	36.7	37	36.7333	73.8333	36.9167
B35F105	2	35.5	34.7	33.3	34.5	38.8	36.7	36.9	37.4667	71.9667	35.9833
B35F105	3	37.1	38.5	37.1	37.5667	38	38.5	38	38.1667	75.7333	37.8667
B35F140	1	37.2	39.3	36.3	37.6	38.6	38.7	37.2	38.1667	75.7667	37.8833
B35F140	2	36.6	38.4	39	38	36.7	37.2	36.2	36.7	74.7	37.35
B35F140	3	39.6	37.9	35.9	37.8	35.2	36.9	35.8	35.9667	73.7667	36.8833
B70F70	1	35.2	36.4	33.9	35.1667	34.3	34.5	33.5	34.1	69.2667	34.6333
B70F70	2	31.1	30.2	30.5	30.6	31	30.9	30	30.6333	61.2333	30.6167
B70F70	3	32.3	33.9	32.1	32.7667	31.5	31.1	29	30.5333	63.3	31.65
B70F105	1	37.4	39.8	36.9	38.0333	38.2	37.4	39.3	38.3	76.3333	38.1667
B70F105	2	38	36.3	35.6	36.6333	35.5	35.2	35.7	35.4667	72.1	36.05
B70F105	3	36.5	38	38.2	37.5667	34.9	36.5	36.8	36.0667	73.6333	36.8167
B70F140	1	35.2	34.8	34.5	34.8333	37.2	37.6	35.7	36.8333	71.6667	35.8333
B70F140	2	34.3	36.1	35.9	35.4333	36.2	35.8	34.8	35.6	71.0333	35.5167
B70F140	3	36.3	38.7	37.3	37.4333	35.3	37.5	38	36.9333	74.3667	37.1833

## Sheet: SPAD 6 WAS 
Treatments	Replication	SPAD value - 6 WAS			AVERAGE	SPAD value- 6 WAS			AVERAGE	SPAD Values (A1 + A2)	SPAD Values (A1 + A2)/2
		Leaf 1	Leaf 2	Leaf 3		Leaf 1	Leaf 2	Leaf 3
CK	1	26.3	28.3	26.8	27.1333	24.6	24.1	24.1	24.2667	51.4	25.7
CK	2	23.7	24.1	24.3	24.0333	22.6	23.8	24.4	23.6	47.6333	23.8167
CK	3	22.1	22.6	23.2	22.6333	21.1	20	21.2	20.7667	43.4	21.7
B35F70	1	37.3	34.6	36.7	36.2	28.4	26.5	27.8	27.5667	63.7667	31.8833
B35F70	2	31.5	31.4	30.1	31	31.4	30.9	30.9	31.0667	62.0667	31.0333
B35F70	3	35.9	39.1	36.1	37.0333	35.7	39.1	35.1	36.6333	73.6667	36.8333
B35F105	1	38.3	38.3	37.7	38.1	39.8	39.3	38.1	39.0667	77.1667	38.5833
B35F105	2	35.9	38	36.8	36.9	37	37.9	36.7	37.2	74.1	37.05
B35F105	3	34.3	37.9	35.1	35.7667	33.3	33.4	33.4	33.3667	69.1333	34.5667
B35F140	1	35.9	38.9	35.9	36.9	40.3	40.4	38.4	39.7	76.6	38.3
B35F140	2	40.2	39.4	39.6	39.7333	37	36.6	37.4	37	76.7333	38.3667
B35F140	3	37.4	36.1	36.7	36.7333	36.6	39.8	38.1	38.1667	74.9	37.45
B70F70	1	26.6	29	27.5	27.7	30.9	31.8	30.4	31.0333	58.7333	29.3667
B70F70	2	32	29.5	29.2	30.2333	29.1	32.2	27.7	29.6667	59.9	29.95
B70F70	3	32.6	33.8	31.3	32.5667	35	32.8	36	34.6	67.1667	33.5833
B70F105	1	36.1	35.7	35.9	35.9	34.6	35.6	34.5	34.9	70.8	35.4
B70F105	2	36	35.6	35	35.5333	36.6	36.1	36.2	36.3	71.8333	35.9167
B70F105	3	40.3	38.5	38	38.9333	38.6	40.3	43.3	40.7333	79.6667	39.8333
B70F140	1	51	37.5	38.6	42.3667	40.1	37.5	38.5	38.7	81.0667	40.5333
B70F140	2	35.8	35.5	34	35.1	35.6	37.1	36.9	36.5333	71.6333	35.8167
B70F140	3	34.5	37.7	34.6	35.6	35.8	35.2	35.1	35.3667	70.9667	35.4833
